# Supplementary material for: Nontraditional Synthesis of Disaccharides via Acyclic Vinylic Ether Intermediates: Catalytic C–O Cross-Coupling as the Enabling Link
Source: J Org Chem. 2024 Nov 27;89(24):18684–8. doi: 10.1021/acs.joc.4c02176 (PMC11667969; doi:10.1021/acs.joc.4c02176)
Supplement: Supplementary file 3 — jo4c02176_si_003.zip [file jo4c02176_si_003.zip]

Archive with 4,178 entries (3,748 files):
- FID for Publication/
- __MACOSX/._FID for Publication
- FID for Publication/compound 30/
- __MACOSX/FID for Publication/._compound 30
- FID for Publication/compound 31/
- __MACOSX/FID for Publication/._compound 31
- FID for Publication/compound S22/
- __MACOSX/FID for Publication/._compound S22
- FID for Publication/compound S25/
- __MACOSX/FID for Publication/._compound S25
- FID for Publication/.DS_Store
- __MACOSX/FID for Publication/._.DS_Store
- FID for Publication/compound E-22/
- __MACOSX/FID for Publication/._compound E-22
- FID for Publication/compound E-25/
- __MACOSX/FID for Publication/._compound E-25
- FID for Publication/compound E-24/
- __MACOSX/FID for Publication/._compound E-24
- FID for Publication/compound E-23/
- __MACOSX/FID for Publication/._compound E-23
- FID for Publication/compound E-12/
- __MACOSX/FID for Publication/._compound E-12
- FID for Publication/compound 14/
- FID for Publication/compound 15 from cross-coupling/
- __MACOSX/FID for Publication/._compound 15 from cross-coupling
- FID for Publication/compound 7/
- FID for Publication/compound 9/
- FID for Publication/compound 15 from Julia/
- FID for Publication/compound E-10/
- __MACOSX/FID for Publication/._compound E-10
- FID for Publication/compound E-26/
- __MACOSX/FID for Publication/._compound E-26
- FID for Publication/compound E-19/
- __MACOSX/FID for Publication/._compound E-19
- FID for Publication/compound E-21/
- __MACOSX/FID for Publication/._compound E-21
- FID for Publication/compound 28/
- __MACOSX/FID for Publication/._compound 28
- FID for Publication/compound 18/
- __MACOSX/FID for Publication/._compound 18
- FID for Publication/compound 27/
- __MACOSX/FID for Publication/._compound 27
- FID for Publication/compound 29/
- __MACOSX/FID for Publication/._compound 29
- FID for Publication/compound 30/30-H NMR/
- __MACOSX/FID for Publication/compound 30/._30-H NMR
- FID for Publication/compound 30/30-2D/
- __MACOSX/FID for Publication/compound 30/._30-2D
- FID for Publication/compound 30/30-C NMR/
- __MACOSX/FID for Publication/compound 30/._30-C NMR
- FID for Publication/compound 31/31- C NMR/
- __MACOSX/FID for Publication/compound 31/._31- C NMR
- FID for Publication/compound 31/31- 2D/
- __MACOSX/FID for Publication/compound 31/._31- 2D
- FID for Publication/compound 31/31- H NMR/
- __MACOSX/FID for Publication/compound 31/._31- H NMR
- FID for Publication/compound S22/S22-C NMR/
- __MACOSX/FID for Publication/compound S22/._S22-C NMR
- FID for Publication/compound S22/S22-H NMR/
- __MACOSX/FID for Publication/compound S22/._S22-H NMR
- FID for Publication/compound S25/S25-C NMR/
- __MACOSX/FID for Publication/compound S25/._S25-C NMR
- FID for Publication/compound S25/S25-H NMR/
- __MACOSX/FID for Publication/compound S25/._S25-H NMR
- FID for Publication/compound E-22/E22-C NMR/
- __MACOSX/FID for Publication/compound E-22/._E22-C NMR
- FID for Publication/compound E-22/E22-H NMR/
- __MACOSX/FID for Publication/compound E-22/._E22-H NMR
- FID for Publication/compound E-25/E25-C NMR/
- __MACOSX/FID for Publication/compound E-25/._E25-C NMR
- FID for Publication/compound E-25/E25-H NMR/
- __MACOSX/FID for Publication/compound E-25/._E25-H NMR
- FID for Publication/compound E-24/E24-C NMR/
- __MACOSX/FID for Publication/compound E-24/._E24-C NMR
- FID for Publication/compound E-24/E24-H NMR/
- __MACOSX/FID for Publication/compound E-24/._E24-H NMR
- FID for Publication/compound E-24/E24-2D/
- __MACOSX/FID for Publication/compound E-24/._E24-2D
- FID for Publication/compound E-23/E23-2D/
- __MACOSX/FID for Publication/compound E-23/._E23-2D
- FID for Publication/compound E-23/E23-C NMR/
- __MACOSX/FID for Publication/compound E-23/._E23-C NMR
- FID for Publication/compound E-23/E23-H NMR/
- __MACOSX/FID for Publication/compound E-23/._E23-H NMR
- FID for Publication/compound E-12/E12-2D/
- __MACOSX/FID for Publication/compound E-12/._E12-2D
- FID for Publication/compound E-12/E12-H NMR/
- __MACOSX/FID for Publication/compound E-12/._E12-H NMR
- FID for Publication/compound E-12/E12-C NMR/
- __MACOSX/FID for Publication/compound E-12/._E12-C NMR
- FID for Publication/compound E-12/desktop.ini
- __MACOSX/FID for Publication/compound E-12/._desktop.ini
- FID for Publication/compound 14/Compound 14.mnova
- __MACOSX/FID for Publication/compound 14/._Compound 14.mnova
- FID for Publication/compound 15 from cross-coupling/15-H NMR/
- __MACOSX/FID for Publication/compound 15 from cross-coupling/._15-H NMR
- FID for Publication/compound 15 from cross-coupling/15-2D/
- __MACOSX/FID for Publication/compound 15 from cross-coupling/._15-2D
- FID for Publication/compound 15 from cross-coupling/desktop.ini
- __MACOSX/FID for Publication/compound 15 from cross-coupling/._desktop.ini
- FID for Publication/compound 15 from cross-coupling/15-C NMR/
- __MACOSX/FID for Publication/compound 15 from cross-coupling/._15-C NMR
- FID for Publication/compound 7/Compound 7.mnova
- __MACOSX/FID for Publication/compound 7/._Compound 7.mnova
- FID for Publication/compound 9/Compound 9.mnova
- __MACOSX/FID for Publication/compound 9/._Compound 9.mnova
- FID for Publication/compound 15 from Julia/Compound 15.mnova
- __MACOSX/FID for Publication/compound 15 from Julia/._Compound 15.mnova
- FID for Publication/compound E-10/E10-H NMR/
- __MACOSX/FID for Publication/compound E-10/._E10-H NMR
- FID for Publication/compound E-10/E10-C NMR/
- __MACOSX/FID for Publication/compound E-10/._E10-C NMR
- FID for Publication/compound E-10/desktop.ini
- __MACOSX/FID for Publication/compound E-10/._desktop.ini
- FID for Publication/compound E-10/E10-2D/
- __MACOSX/FID for Publication/compound E-10/._E10-2D
- FID for Publication/compound E-26/E26-C NMR/
- __MACOSX/FID for Publication/compound E-26/._E26-C NMR
- FID for Publication/compound E-26/.DS_Store
- __MACOSX/FID for Publication/compound E-26/._.DS_Store
- FID for Publication/compound E-26/E26-H NMR/
- __MACOSX/FID for Publication/compound E-26/._E26-H NMR
- FID for Publication/compound E-19/E19-C NMR/
- __MACOSX/FID for Publication/compound E-19/._E19-C NMR
- FID for Publication/compound E-19/desktop.ini
- __MACOSX/FID for Publication/compound E-19/._desktop.ini
- FID for Publication/compound E-19/E19-H NMR/
- __MACOSX/FID for Publication/compound E-19/._E19-H NMR
- FID for Publication/compound E-21/E21-C NMR/
- __MACOSX/FID for Publication/compound E-21/._E21-C NMR
- FID for Publication/compound E-21/E21-H NMR/
- __MACOSX/FID for Publication/compound E-21/._E21-H NMR
- FID for Publication/compound 28/28-H NMR/
- __MACOSX/FID for Publication/compound 28/._28-H NMR
- FID for Publication/compound 28/28-2D/
- __MACOSX/FID for Publication/compound 28/._28-2D
- FID for Publication/compound 28/28-C NMR/
- __MACOSX/FID for Publication/compound 28/._28-C NMR
- FID for Publication/compound 18/18-C NMR/
- __MACOSX/FID for Publication/compound 18/._18-C NMR
- FID for Publication/compound 18/18-H NMR/
- __MACOSX/FID for Publication/compound 18/._18-H NMR
- FID for Publication/compound 18/desktop.ini
- __MACOSX/FID for Publication/compound 18/._desktop.ini
- FID for Publication/compound 27/27-C NMR/
- __MACOSX/FID for Publication/compound 27/._27-C NMR
- FID for Publication/compound 27/27-2D/
- __MACOSX/FID for Publication/compound 27/._27-2D
- FID for Publication/compound 27/27-H NMR/
- __MACOSX/FID for Publication/compound 27/._27-H NMR
- FID for Publication/compound 29/29-2D/
- __MACOSX/FID for Publication/compound 29/._29-2D
- FID for Publication/compound 29/29-H NMR/
- __MACOSX/FID for Publication/compound 29/._29-H NMR
- FID for Publication/compound 29/29-C NMR/
- __MACOSX/FID for Publication/compound 29/._29-C NMR
- FID for Publication/compound 30/30-H NMR/uxnmr.par
- __MACOSX/FID for Publication/compound 30/30-H NMR/._uxnmr.par
- FID for Publication/compound 30/30-H NMR/prosol_History
- __MACOSX/FID for Publication/compound 30/30-H NMR/._prosol_History
- FID for Publication/compound 30/30-H NMR/lists/
- __MACOSX/FID for Publication/compound 30/30-H NMR/._lists
- FID for Publication/compound 30/30-H NMR/format.temp
- __MACOSX/FID for Publication/compound 30/30-H NMR/._format.temp
- FID for Publication/compound 30/30-H NMR/audita.txt
- __MACOSX/FID for Publication/compound 30/30-H NMR/._audita.txt
- FID for Publication/compound 30/30-H NMR/pdata/
- __MACOSX/FID for Publication/compound 30/30-H NMR/._pdata
- FID for Publication/compound 30/30-H NMR/fid
- __MACOSX/FID for Publication/compound 30/30-H NMR/._fid
- FID for Publication/compound 30/30-H NMR/adcInfo_TRX1.xml
- __MACOSX/FID for Publication/compound 30/30-H NMR/._adcInfo_TRX1.xml
- FID for Publication/compound 30/30-H NMR/shimvalues
- __MACOSX/FID for Publication/compound 30/30-H NMR/._shimvalues
- FID for Publication/compound 30/30-H NMR/uxnmr.info
- __MACOSX/FID for Publication/compound 30/30-H NMR/._uxnmr.info
- FID for Publication/compound 30/30-H NMR/scon2
- __MACOSX/FID for Publication/compound 30/30-H NMR/._scon2
- FID for Publication/compound 30/30-H NMR/pulseprogram.precomp
- __MACOSX/FID for Publication/compound 30/30-H NMR/._pulseprogram.precomp
- FID for Publication/compound 30/30-H NMR/vtc_pid_settings
- __MACOSX/FID for Publication/compound 30/30-H NMR/._vtc_pid_settings
- FID for Publication/compound 30/30-H NMR/acqu
- __MACOSX/FID for Publication/compound 30/30-H NMR/._acqu
- FID for Publication/compound 30/30-H NMR/topshimreport
- __MACOSX/FID for Publication/compound 30/30-H NMR/._topshimreport
- FID for Publication/compound 30/30-H NMR/acqus
- __MACOSX/FID for Publication/compound 30/30-H NMR/._acqus
- FID for Publication/compound 30/30-H NMR/specpar
- __MACOSX/FID for Publication/compound 30/30-H NMR/._specpar
- FID for Publication/compound 30/30-2D/33/
- __MACOSX/FID for Publication/compound 30/30-2D/._33
- FID for Publication/compound 30/30-2D/12/
- __MACOSX/FID for Publication/compound 30/30-2D/._12
- FID for Publication/compound 30/30-2D/13/
- __MACOSX/FID for Publication/compound 30/30-2D/._13
- FID for Publication/compound 30/30-C NMR/uxnmr.par
- __MACOSX/FID for Publication/compound 30/30-C NMR/._uxnmr.par
- FID for Publication/compound 30/30-C NMR/prosol_History
- __MACOSX/FID for Publication/compound 30/30-C NMR/._prosol_History
- FID for Publication/compound 30/30-C NMR/pulseprogram
- __MACOSX/FID for Publication/compound 30/30-C NMR/._pulseprogram
- FID for Publication/compound 30/30-C NMR/format.temp
- __MACOSX/FID for Publication/compound 30/30-C NMR/._format.temp
- FID for Publication/compound 30/30-C NMR/audita.txt
- __MACOSX/FID for Publication/compound 30/30-C NMR/._audita.txt
- FID for Publication/compound 30/30-C NMR/pdata/
- __MACOSX/FID for Publication/compound 30/30-C NMR/._pdata
- FID for Publication/compound 30/30-C NMR/cpdprg2
- __MACOSX/FID for Publication/compound 30/30-C NMR/._cpdprg2
- FID for Publication/compound 30/30-C NMR/fid
- __MACOSX/FID for Publication/compound 30/30-C NMR/._fid
- FID for Publication/compound 30/30-C NMR/adcInfo_TRX1.xml
- __MACOSX/FID for Publication/compound 30/30-C NMR/._adcInfo_TRX1.xml
- FID for Publication/compound 30/30-C NMR/shimvalues
- __MACOSX/FID for Publication/compound 30/30-C NMR/._shimvalues
- FID for Publication/compound 30/30-C NMR/uxnmr.info
- __MACOSX/FID for Publication/compound 30/30-C NMR/._uxnmr.info
- FID for Publication/compound 30/30-C NMR/scon2
- __MACOSX/FID for Publication/compound 30/30-C NMR/._scon2
- FID for Publication/compound 30/30-C NMR/pulseprogram.precomp
- __MACOSX/FID for Publication/compound 30/30-C NMR/._pulseprogram.precomp
- FID for Publication/compound 30/30-C NMR/vtc_pid_settings
- __MACOSX/FID for Publication/compound 30/30-C NMR/._vtc_pid_settings
- FID for Publication/compound 30/30-C NMR/acqu
- __MACOSX/FID for Publication/compound 30/30-C NMR/._acqu
- FID for Publication/compound 30/30-C NMR/topshimreport
- __MACOSX/FID for Publication/compound 30/30-C NMR/._topshimreport
- FID for Publication/compound 30/30-C NMR/acqus
- __MACOSX/FID for Publication/compound 30/30-C NMR/._acqus
- FID for Publication/compound 30/30-C NMR/specpar
- __MACOSX/FID for Publication/compound 30/30-C NMR/._specpar
- FID for Publication/compound 31/31- C NMR/uxnmr.par
- __MACOSX/FID for Publication/compound 31/31- C NMR/._uxnmr.par
- FID for Publication/compound 31/31- C NMR/prosol_History
- __MACOSX/FID for Publication/compound 31/31- C NMR/._prosol_History
- FID for Publication/compound 31/31- C NMR/pulseprogram
- __MACOSX/FID for Publication/compound 31/31- C NMR/._pulseprogram
- FID for Publication/compound 31/31- C NMR/format.temp
- __MACOSX/FID for Publication/compound 31/31- C NMR/._format.temp
- FID for Publication/compound 31/31- C NMR/audita.txt
- __MACOSX/FID for Publication/compound 31/31- C NMR/._audita.txt
- FID for Publication/compound 31/31- C NMR/pdata/
- __MACOSX/FID for Publication/compound 31/31- C NMR/._pdata
- FID for Publication/compound 31/31- C NMR/cpdprg2
- __MACOSX/FID for Publication/compound 31/31- C NMR/._cpdprg2
- FID for Publication/compound 31/31- C NMR/fid
- __MACOSX/FID for Publication/compound 31/31- C NMR/._fid
- FID for Publication/compound 31/31- C NMR/adcInfo_TRX1.xml
- __MACOSX/FID for Publication/compound 31/31- C NMR/._adcInfo_TRX1.xml
- FID for Publication/compound 31/31- C NMR/shimvalues
- __MACOSX/FID for Publication/compound 31/31- C NMR/._shimvalues
- FID for Publication/compound 31/31- C NMR/uxnmr.info
- __MACOSX/FID for Publication/compound 31/31- C NMR/._uxnmr.info
- FID for Publication/compound 31/31- C NMR/scon2
- __MACOSX/FID for Publication/compound 31/31- C NMR/._scon2
- FID for Publication/compound 31/31- C NMR/pulseprogram.precomp
- __MACOSX/FID for Publication/compound 31/31- C NMR/._pulseprogram.precomp
- FID for Publication/compound 31/31- C NMR/vtc_pid_settings
- __MACOSX/FID for Publication/compound 31/31- C NMR/._vtc_pid_settings
- FID for Publication/compound 31/31- C NMR/acqu
- __MACOSX/FID for Publication/compound 31/31- C NMR/._acqu
- FID for Publication/compound 31/31- C NMR/topshimreport
- __MACOSX/FID for Publication/compound 31/31- C NMR/._topshimreport
- FID for Publication/compound 31/31- C NMR/acqus
- __MACOSX/FID for Publication/compound 31/31- C NMR/._acqus
- FID for Publication/compound 31/31- C NMR/specpar
- __MACOSX/FID for Publication/compound 31/31- C NMR/._specpar
- FID for Publication/compound 31/31- 2D/27/
- __MACOSX/FID for Publication/compound 31/31- 2D/._27
- FID for Publication/compound 31/31- 2D/26/
- __MACOSX/FID for Publication/compound 31/31- 2D/._26
- FID for Publication/compound 31/31- 2D/23/
- __MACOSX/FID for Publication/compound 31/31- 2D/._23
- FID for Publication/compound 31/31- H NMR/uxnmr.par
- __MACOSX/FID for Publication/compound 31/31- H NMR/._uxnmr.par
- FID for Publication/compound 31/31- H NMR/prosol_History
- __MACOSX/FID for Publication/compound 31/31- H NMR/._prosol_History
- FID for Publication/compound 31/31- H NMR/lists/
- __MACOSX/FID for Publication/compound 31/31- H NMR/._lists
- FID for Publication/compound 31/31- H NMR/format.temp
- __MACOSX/FID for Publication/compound 31/31- H NMR/._format.temp
- FID for Publication/compound 31/31- H NMR/audita.txt
- __MACOSX/FID for Publication/compound 31/31- H NMR/._audita.txt
- FID for Publication/compound 31/31- H NMR/pdata/
- __MACOSX/FID for Publication/compound 31/31- H NMR/._pdata
- FID for Publication/compound 31/31- H NMR/fid
- __MACOSX/FID for Publication/compound 31/31- H NMR/._fid
- FID for Publication/compound 31/31- H NMR/adcInfo_TRX1.xml
- __MACOSX/FID for Publication/compound 31/31- H NMR/._adcInfo_TRX1.xml
- FID for Publication/compound 31/31- H NMR/shimvalues
- __MACOSX/FID for Publication/compound 31/31- H NMR/._shimvalues
- FID for Publication/compound 31/31- H NMR/uxnmr.info
- __MACOSX/FID for Publication/compound 31/31- H NMR/._uxnmr.info
- FID for Publication/compound 31/31- H NMR/scon2
- __MACOSX/FID for Publication/compound 31/31- H NMR/._scon2
- FID for Publication/compound 31/31- H NMR/pulseprogram.precomp
- __MACOSX/FID for Publication/compound 31/31- H NMR/._pulseprogram.precomp
- FID for Publication/compound 31/31- H NMR/vtc_pid_settings
- __MACOSX/FID for Publication/compound 31/31- H NMR/._vtc_pid_settings
[truncated: 3,878 more entries]
