# Supplementary material for: Nontraditional Synthesis of Disaccharides via Acyclic Vinylic Ether Intermediates: Catalytic C–O Cross-Coupling as the Enabling Link
Source: J Org Chem. 2024 Nov 27;89(24):18684–8. doi: 10.1021/acs.joc.4c02176 (PMC11667969; doi:10.1021/acs.joc.4c02176)
Supplement: Supplementary file 3 — jo4c02176_si_003.zip [file jo4c02176_si_003.zip › FID for Publication/compound 30/30-H NMR/audita.txt]

##TITLE= Audit trail, TopSpin 4.1.4
##JCAMPDX= 5.01
##ORIGIN= Bruker BioSpin GmbH
##OWNER= root
$$ /root/.topspin-BladeEpu/local_acqu/THK-02-113b-HSQC/10/audita.txt
##AUDIT TRAIL=  $$ (NUMBER, WHEN, WHO, WHERE, PROCESS, VERSION, WHAT)
(   1,<2023-09-08 12:27:49.859 +0000>,<nmrsu>,<CZC150CQYR>,<go4>,<TopSpin 4.1.4>,
      <acquisition in progress>)
$$ /opt/topspin4.1.4/data/bing/THK-02-113b-HSQC/10/audita.txt
(   2,<2023-09-08 12:30:11.965 +0000>,<nmrsu>,<CZC150CQYR>,<go4>,<TopSpin 4.1.4>,
      <created by zg on 'Avance' (CZC150CQYR) by user 'nmrsu'
       on data set with UUID '1fc2f448-4e43-11ee-9f7d-0030d62e297b'
       started at 2023-09-08 12:27:49.870 +0000, POWCHK enabled, PULCHK disabled,
       completed at 2023-09-08 12:30:11.961 +0000
       configuration hash MD5:
       BD D4 82 3E B2 F7 2D C6 7F 07 78 B1 C8 D3 2A 45
       double data hash MD5: 64K
       F4 15 7F 99 EB 61 E0 00 2A 69 61 CD AB D5 18 6C>)
(   3,<2023-09-08 08:30:06.363 -0400>,<nmrsu>,<CZC150CQYR>,<xwish3>,<TopSpin 4.1.4>,
      <ICON-NMR User ID: nmrsu
       double data hash MD5: 64K
       F4 15 7F 99 EB 61 E0 00 2A 69 61 CD AB D5 18 6C>)
##END=

$$ hash MD5
$$ 67 C6 65 B8 01 1F 8B 49 CD 9E 80 7B EE 42 7B 7F
