# Supplementary material for: Nontraditional Synthesis of Disaccharides via Acyclic Vinylic Ether Intermediates: Catalytic C–O Cross-Coupling as the Enabling Link
Source: J Org Chem. 2024 Nov 27;89(24):18684–8. doi: 10.1021/acs.joc.4c02176 (PMC11667969; doi:10.1021/acs.joc.4c02176)
Supplement: Supplementary file 3 — jo4c02176_si_003.zip [file jo4c02176_si_003.zip › FID for Publication/compound 30/30-H NMR/shimvalues]

# Fri Sep  8 12:30:11 2023
#$$PROBEIDENTIFIER=Z168571_0014
#$$PROBENAME=CP2.1 TCI 800S4 H&F/C/N-D-05 Z XT
#$$SHIMID=292722
#
# Active Shim Gradients
#
Z           		13960           
Z2          		2055            
Z3          		-113            
Z4          		-7914           
Z5          		-8166           
Z6          		6836            
Z7          		24758           
Z8          		-1900           
X           		-1012           
XZ          		-153            
XZ2         		1209            
XZ3         		-109            
XZ4         		-1792           
XZ5         		285             
Y           		3834            
YZ          		-3472           
YZ2         		-4878           
YZ3         		-463            
YZ4         		-1470           
YZ5         		1409            
XY          		-583            
XYZ         		-743            
XYZ2        		1036            
XYZ3        		-848            
XYZ4        		-1532           
XYZ5        		-178            
(X2-Y2)     		6585            
(X2-Y2)Z    		701             
(X2-Y2)Z2   		548             
(X2-Y2)Z3   		-2067           
(X2-Y2)Z4   		-1757           
(X2-Y2)Z5   		-295            
X3          		2736            
X3Z         		-2782           
Y3          		-2467           
Y3Z         		866             
#
# Lock Parameter
#
FIELD		-559.133
LOCKPHASE		 195.500
LOCKPOWER		 -24.000
LOCKGAIN		 107.306
LOCKDC		 -75.000
LOCKSHIFT		   7.160
LOOPGAIN		  -0.000
LOOPTIME		   0.200
LOOPFILTER		 300.000
#
IEEE64_VERSION_CODE 1
#
# Shim currents 
#
SHIM_SETTING [ 1]     7461.59443759
SHIM_SETTING [ 2]      318.14871787
SHIM_SETTING [ 3]     -758.21474396
SHIM_SETTING [ 4]    -2884.17811532
SHIM_SETTING [ 5]     -432.24123864
SHIM_SETTING [ 6]      286.05486673
SHIM_SETTING [ 7]    11053.38910960
SHIM_SETTING [ 8]   -14986.58627174
SHIM_SETTING [ 9]   -16387.29185577
SHIM_SETTING [10]    15831.57966669
SHIM_SETTING [11]        0.00000000
SHIM_SETTING [12]    -3332.32200000
SHIM_SETTING [13]    -1600.80800000
SHIM_SETTING [14]     2676.55000050
SHIM_SETTING [15]     -946.69800069
SHIM_SETTING [16]     -641.77700062
SHIM_SETTING [17]       98.47899835
SHIM_SETTING [18]     -100.27900164
SHIM_SETTING [19]    -2044.77299950
SHIM_SETTING [20]    -2407.20999953
SHIM_SETTING [21]     3080.66700354
SHIM_SETTING [22]     4905.14300546
SHIM_SETTING [23]     9643.19399809
SHIM_SETTING [24]     6238.51700022
SHIM_SETTING [25]    -1035.99399561
SHIM_SETTING [26]     3373.59500376
SHIM_SETTING [27]      -22.24400000
SHIM_SETTING [28]    -5711.27000230
SHIM_SETTING [29]    -2792.41999904
SHIM_SETTING [30]     -408.87499997
SHIM_SETTING [31]     7569.84700088
SHIM_SETTING [32]     1091.99199882
SHIM_SETTING [33]    -1474.02500059
SHIM_SETTING [34]     1369.42800019
SHIM_SETTING [35]      142.70199973
SHIM_SETTING [36]      237.06499973
SHIM_SETTING [37]     1698.67399969
SHIM_SETTING [38]     2632.75000203
SHIM_SETTING [39]     9340.07900158
SHIM_SETTING [40]        0.00000000
