# Supplementary material for: Nontraditional Synthesis of Disaccharides via Acyclic Vinylic Ether Intermediates: Catalytic C–O Cross-Coupling as the Enabling Link
Source: J Org Chem. 2024 Nov 27;89(24):18684–8. doi: 10.1021/acs.joc.4c02176 (PMC11667969; doi:10.1021/acs.joc.4c02176)
Supplement: Supplementary file 3 — jo4c02176_si_003.zip [file jo4c02176_si_003.zip › FID for Publication/compound 30/30-H NMR/topshimreport]

New TopShim run:

version = topshim 2.2.0
date = 2023-09-08
time = 08:26:23.646
command = topshim 

FINE SHIMMING

Parameters:

probe = Z168571_0014
solvent = C6D6
shim nucleus = 2H
nucleus optimised for = 1H
o1p (from lock) = 7.16 ppm

Results:


1D Shimming:
Iteration 1: FWHM Before= 0.6 Hz, Target= 0.4 Hz, After= 2.0 Hz
Iteration 2: FWHM Before= 2.0 Hz, Target= 0.6 Hz, After= 0.9 Hz
Iteration 3: FWHM Before= 0.9 Hz, Target= 0.6 Hz, After= 0.8 Hz
Iteration 4: FWHM Before= 0.8 Hz, Target= 0.7 Hz, After= 0.6 Hz
Shim succeeded

Lineshape quality factor (1D shimming, non-spinning) = 0.69

shim changes: 
Z	+376
Z2	-282
Z3	+19
Z4	+217
Z5	-133
Z6	-2374

duration = 1 min 1 sec
completed successfully
finished Fri Sep  8 08:27:22 2023


========================================================================
