# Supplementary material for: Nontraditional Synthesis of Disaccharides via Acyclic Vinylic Ether Intermediates: Catalytic C–O Cross-Coupling as the Enabling Link
Source: J Org Chem. 2024 Nov 27;89(24):18684–8. doi: 10.1021/acs.joc.4c02176 (PMC11667969; doi:10.1021/acs.joc.4c02176)
Supplement: Supplementary file 3 — jo4c02176_si_003.zip [file jo4c02176_si_003.zip › FID for Publication/compound 30/30-H NMR/specpar]

##TITLE= Parameter file, TopSpin 4.1.4
##JCAMPDX= 5.0
##DATATYPE= Parameter Values
##NPOINTS= 3	$$ modification sequence number
##ORIGIN= Bruker BioSpin GmbH
##OWNER= nmrsu
$$ 2023-09-08 08:27:43.754 -0400  nmrsu@CZC150CQYR
$$ /opt/topspin4.1.4/data/bing/THK-02-113b-HSQC/10//specpar
$$ process /opt/topspin4.1.4/prog/mod/acqdataserver
##$ANCIEN= (0..7)
0 0 0 0 0 0 0 0
##$BF1= 100.13
##$BF2= 100.13
##$BF3= 100.13
##$DEC= 1
##$DECB= 1
##$DEF19F= yes
##$DEFRSEL= yes
##$HPMOD= (0..32)
0 0 0 0 0 0 0 0 0 0 0 0 0 0 0 0 0 0 0 0 0 0 0 0 0 0 0 0 0 0 0 0 0
##$HPPRECH= (0..32)
-1 -1 -1 -1 -1 -1 -1 -1 -1 -1 -1 -1 -1 -1 -1 -1 -1 -1 -1 -1 -1 -1 -1 -1
-1 -1 -1 -1 -1 -1 -1 -1 -1
##$HPSELECT= yes
##$LOCSW19F= -1
##$LOCSW2H= -1
##$NUC1= 1
##$NUC2= 0
##$NUC3= 0
##$NUC4= 0
##$NUC5= 0
##$NUC6= 0
##$NUC7= 0
##$NUC8= 0
##$NUCARR= (0..123)
800.29 800.29 122.849387646 853.621117525 609.65272703 117.771364649 311.023081011
112.455254258 85.980420608 256.764835525 201.233080558 57.831492319 81.092681445
108.490969725 753.024960632 63.177261458 211.69191051 48.990832742 208.530436891
158.995110842 323.963330152 61.4302604 78.411685936 65.269451603 37.344516482
46.432969852 20.497867785 53.859749084 194.404422066 45.116620849 45.128649207
79.791385896 210.499862549 45.236360238 198.385632732 25.911613556 189.885400515
71.514322548 212.200678872 227.31191471 50.072568729 192.080435927 244.062072442
27.916636114 137.030567581 152.627411388 41.756907394 200.504496542 216.130462902
30.79195804 77.267543335 261.858521317 34.683144084 39.215794574 74.397343264
195.880340893 52.154307085 53.248855716 180.131882145 36.854562938 41.30591997
25.500816696 36.62207069 32.394290675 37.241759246 169.785364892 177.609760208
174.98945069 175.364578624 261.844876372 285.161405551 298.433198833 191.514014673
103.711317729 209.433828252 252.48964633 160.117909709 222.562137539 65.975275371
104.967172812 79.504465925 88.935651491 105.59266347 113.046092359 245.048798
43.615805 26.889744 33.372093 27.529976 198.952094 87.871842 24.568903
32.251687 192.389716 27.529976 38.573978 170.781886 23.048352 66.344041
140.045195987 38.5819809 91.2650716 65.0715799 32.0676203 20.1432993 95.95156984
33.343178522 180.26212134 182.07877964 18.26526676 62.14571966 13.7489822
14.9734259 172.036612674 13.8370141 143.338517384 52.911837591 457.15125728
461.63798713 167.425461737 128.600904935 14.73654006 29.050527 100
##$NUCOFFS= (0..127)
<13C> <1H> <2H> <15N> <19F> <> <> <> <> <> <> <> <> <> <> <> <> <> <> <>
<> <> <> <> <> <> <> <> <> <> <> <> <> <> <> <> <> <> <> <> <> <> <> <>
<> <> <> <> <> <> <> <> <> <> <> <> <> <> <> <> <> <> <> <> <> <> <> <>
<> <> <> <> <> <> <> <> <> <> <> <> <> <> <> <> <> <> <> <> <> <> <> <>
<> <> <> <> <> <> <> <> <> <> <> <> <> <> <> <> <> <> <> <> <> <> <> <>
<> <> <> <> <> <> <> <> <> <> <> <>
##$OBS= 1
##$OFFS= (0..127)
0 4000 0 0 0 0 0 0 0 0 0 0 0 0 0 0 0 0 0 0 0 0 0 0 0 0 0 0 0 0 0 0 0 0
0 0 0 0 0 0 0 0 0 0 0 0 0 0 0 0 0 0 0 0 0 0 0 0 0 0 0 0 0 0 0 0 0 0 0 0
0 0 0 0 0 0 0 0 0 0 0 0 0 0 0 0 0 0 0 0 0 0 0 0 0 0 0 0 0 0 0 0 0 0 0 0
0 0 0 0 0 0 0 0 0 0 0 0 0 0 0 0 0 0 0 0 0 0
##$OFFSF= (0..7)
0 0 0 0 0 0 0 0
##$OFFSH= (0..7)
0 0 0 0 0 0 0 0
##$OFFSX= (0..7)
0 0 0 0 0 0 0 0
##$OFFSXAS= (0..7)
0 0 0 0 0 0 0 0
##$OFSF1= 0
##$OFSF2= 0
##$OFSH1= 0
##$OFSH2= 0
##$OFSH3= 0
##$OFSX1= 0
##$OFSX2= 0
##$OFSY= 0
##$PACOIL= (0..32)
0 0 0 0 0 0 0 0 0 0 0 0 0 0 0 0 0 0 0 0 0 0 0 0 0 0 0 0 0 0 0 0 0
##$PRECHAN= (0..32)
-1 2 3 0 1 4 -1 -1 -1 -1 -1 -1 -1 -1 -1 -1 -1 -1 -1 -1 -1 -1 -1 -1 -1 -1
-1 -1 -1 -1 -1 -1 -1
##$RECPRE= (0..25)
-1 0 1 2 4 -1 -1 -1 -1 -1 -1 -1 -1 -1 -1 -1 -1 -1 -1 -1 -1 -1 -1 -1 -1
-1
##$RECPRFX= (0..32)
1 1 1 0 1 0 0 0 0 0 0 0 0 0 0 0 0 0 0 0 0 0 0 0 0 0 0 0 0 0 0 0 0
##$RECSEL= (0..24)
0 1 2 3 4 5 6 7 8 9 10 11 12 13 14 15 16 17 18 19 20 21 22 23 24
##$SELREC= (0..24)
0 0 0 0 0 0 0 0 0 0 0 0 0 0 0 0 0 0 0 0 0 0 0 0 0
##$SFO1= 800.294
##$SFO2= 800.294942
##$SFO3= 800.294942
##$SFO4= 800.294942
##$SFO5= 800.294942
##$SFO6= 800.294942
##$SFO7= 800.294942
##$SFO8= 800.294942
##$TY= (0..123)
0 0 0 0 0 0 0 0 0 0 0 0 0 0 0 0 0 0 0 0 0 0 0 0 0 0 0 0 0 0 0 0 0 0 0 0
0 0 0 0 0 0 0 0 0 0 0 0 0 0 0 0 0 0 0 0 0 0 0 0 0 0 0 0 0 0 0 0 0 0 0 0
0 0 0 0 0 0 0 0 0 0 0 0 0 0 0 0 0 0 0 0 0 0 0 0 0 0 0 0 0 0 0 0 0 0 0 0
0 0 0 0 0 0 0 0 0 0 0 0 0 0 0 0
##END=
