# Supplementary material for: Nontraditional Synthesis of Disaccharides via Acyclic Vinylic Ether Intermediates: Catalytic C–O Cross-Coupling as the Enabling Link
Source: J Org Chem. 2024 Nov 27;89(24):18684–8. doi: 10.1021/acs.joc.4c02176 (PMC11667969; doi:10.1021/acs.joc.4c02176)
Supplement: Supplementary file 3 — jo4c02176_si_003.zip [file jo4c02176_si_003.zip › FID for Publication/compound 30/30-C NMR/audita.txt]

##TITLE= Audit trail, TopSpin 4.1.1
##JCAMPDX= 5.01
##ORIGIN= Bruker BioSpin GmbH
##OWNER= nmr
$$ /opt/topspin4.0.7/data_server2/nmr/20230914-THK-02-113b-CNMR/10/audita.txt
##AUDIT TRAIL=  $$ (NUMBER, WHEN, WHO, WHERE, PROCESS, VERSION, WHAT)
(   1,<2023-09-16 06:47:50.554 +0000>,<nmr>,<CZC919C5BF>,<go4>,<TopSpin 4.1.1>,
      <acquisition in progress>)
$$ /opt/topspin4.1.1/iconnmr_data/nmr/20230914-THK-02-113b-CNMR/10/audita.txt
(   2,<2023-09-16 10:41:42.546 +0000>,<nmr>,<CZC919C5BF>,<go4>,<TopSpin 4.1.1>,
      <created by zg on 'Avance' (CZC919C5BF) by user 'nmr'
       on data set with UUID 'f4265b48-545c-11ee-a5d5-0013952aa0f6'
       started at 2023-09-16 06:47:50.565 +0000, POWCHK enabled, PULCHK disabled,
       completed at 2023-09-16 10:41:42.544 +0000
       configuration hash MD5:
       06 61 AF 77 B4 23 85 6E F2 CC 58 E9 7B F4 07 17
       double data hash MD5: 71428
       10 5B 16 EB 60 72 10 88 C3 D5 D6 40 98 22 CD A5>)
(   3,<2023-09-16 06:41:33.766 -0400>,<nmr>,<CZC919C5BF>,<xwish3>,<TopSpin 4.1.1>,
      <ICON-NMR User ID: mcdonald
       double data hash MD5: 71428
       10 5B 16 EB 60 72 10 88 C3 D5 D6 40 98 22 CD A5>)
(   4,<2023-09-16 06:41:33.898 -0400>,<nmr>,<CZC919C5BF>,<dirdata>,<TopSpin 4.1.1>,
      <wrpa from 1 10 "20230914-THK-02-113b-CNMR" "/opt/topspin4.1.1/iconnmr_data/nmr"
       double data hash MD5: 71428
       10 5B 16 EB 60 72 10 88 C3 D5 D6 40 98 22 CD A5>)
##END=

$$ hash MD5
$$ 5C 28 F1 18 6A 77 97 AE EE 54 3F 68 40 C7 4C 6C
