# Supplementary material for: Nontraditional Synthesis of Disaccharides via Acyclic Vinylic Ether Intermediates: Catalytic C–O Cross-Coupling as the Enabling Link
Source: J Org Chem. 2024 Nov 27;89(24):18684–8. doi: 10.1021/acs.joc.4c02176 (PMC11667969; doi:10.1021/acs.joc.4c02176)
Supplement: Supplementary file 3 — jo4c02176_si_003.zip [file jo4c02176_si_003.zip › FID for Publication/compound 31/31- C NMR/shimvalues]

# Sat Sep 16 06:44:07 2023
#$$PROBEIDENTIFIER=Z163739_0103
#$$PROBENAME=PI HR-400-S1-BBF/H/D-5.0-Z SP
#$$SHIMID=292722
#
# Active Shim Gradients
#
Z           		10845           
Z2          		-1267           
Z3          		-3481           
Z4          		728             
Z5          		2334            
Z6          		4129            
Z7          		20697           
Z8          		17044           
X           		-736            
XZ          		-848            
XZ2         		-1866           
XZ3         		2010            
XZ4         		2680            
XZ5         		3078            
Y           		3433            
YZ          		-724            
YZ2         		1621            
YZ3         		1346            
YZ4         		1027            
YZ5         		7872            
XY          		-15945          
XYZ         		647             
XYZ2        		3780            
XYZ3        		542             
XYZ4        		-7347           
XYZ5        		0               
(X2-Y2)     		3628            
(X2-Y2)Z    		-364            
(X2-Y2)Z2   		-336            
(X2-Y2)Z3   		1313            
(X2-Y2)Z4   		-2111           
(X2-Y2)Z5   		0               
X3          		-9248           
X3Z         		-331            
Y3          		-3360           
Y3Z         		108             
#
# Lock Parameter
#
FIELD		5998.846
LOCKPHASE		 113.400
LOCKPOWER		 -24.000
LOCKGAIN		 115.239
LOCKDC		 -75.000
LOCKSHIFT		   7.160
LOOPGAIN		  -0.000
LOOPTIME		   0.200
LOOPFILTER		 300.000
#
IEEE64_VERSION_CODE 1
#
# Shim currents 
#
SHIM_SETTING [ 1]     7576.01807061
SHIM_SETTING [ 2]   -10149.25195531
SHIM_SETTING [ 3]   -12950.26156193
SHIM_SETTING [ 4]    12483.63060486
SHIM_SETTING [ 5]    -7185.50707522
SHIM_SETTING [ 6]    -6383.37042650
SHIM_SETTING [ 7]    40684.42412922
SHIM_SETTING [ 8]     -296.41153940
SHIM_SETTING [ 9]     6721.94473611
SHIM_SETTING [10]    -1923.01183879
SHIM_SETTING [11]        0.00000000
SHIM_SETTING [12]    -3467.85700000
SHIM_SETTING [13]    -3251.72500000
SHIM_SETTING [14]    -4324.72100000
SHIM_SETTING [15]     1136.17000000
SHIM_SETTING [16]    -2938.43800000
SHIM_SETTING [17]    -3940.51400000
SHIM_SETTING [18]     -482.46100000
SHIM_SETTING [19]     6629.66500000
SHIM_SETTING [20]    -2066.05500000
SHIM_SETTING [21]     1637.18600000
SHIM_SETTING [22]      425.24200000
SHIM_SETTING [23]     4898.35900000
SHIM_SETTING [24]     7071.22200000
SHIM_SETTING [25]     1217.86900000
SHIM_SETTING [26]    -1245.06000000
SHIM_SETTING [27]    -4645.53900000
SHIM_SETTING [28]     8571.36400000
SHIM_SETTING [29]   -11823.55900000
SHIM_SETTING [30]   -13196.47900000
SHIM_SETTING [31]     1425.03600000
SHIM_SETTING [32]     2121.02700000
SHIM_SETTING [33]    -8898.87600000
SHIM_SETTING [34]   -10993.07900000
SHIM_SETTING [35]   -11252.79300000
SHIM_SETTING [36]   -11479.40400000
SHIM_SETTING [37]    -6772.35400000
SHIM_SETTING [38]    10617.94900000
SHIM_SETTING [39]     1293.51900000
SHIM_SETTING [40]        0.00000000
