# Supplementary material for: Nontraditional Synthesis of Disaccharides via Acyclic Vinylic Ether Intermediates: Catalytic C–O Cross-Coupling as the Enabling Link
Source: J Org Chem. 2024 Nov 27;89(24):18684–8. doi: 10.1021/acs.joc.4c02176 (PMC11667969; doi:10.1021/acs.joc.4c02176)
Supplement: Supplementary file 3 — jo4c02176_si_003.zip [file jo4c02176_si_003.zip › FID for Publication/compound 31/31- C NMR/topshimreport]

New TopShim run:

version = topshim 2.0.0
date = 2023-09-15
time = 22:49:20.639
command = topshim 

1D SHIMMING

Parameters:

maximum order = 5
probe = Z163739_0103
solvent = C6D6
shim nucleus = 2H
nucleus optimised for = 13C
o1p (from lock) = 7.16 ppm
optimisation parameters = ls
linewidth 1H = 0.10 Hz
envelope shape / strictness = 2.00 / 200

Results:

initial B0 stdDev = 21.56 Hz
sample size = 2.66 cm, position = -0.14 cm
final B0 stdDev = 3.41 Hz > improvement = 6.3
envelope width = 0.74 Hz
shim changes: 
Z	-310
Z2	-104
Z3	-256
Z4	-744
Z5	-416

duration = 44 sec
completed successfully
finished Fri Sep 15 22:50:02 2023


========================================================================
