# Supplementary material for: Nontraditional Synthesis of Disaccharides via Acyclic Vinylic Ether Intermediates: Catalytic C–O Cross-Coupling as the Enabling Link
Source: J Org Chem. 2024 Nov 27;89(24):18684–8. doi: 10.1021/acs.joc.4c02176 (PMC11667969; doi:10.1021/acs.joc.4c02176)
Supplement: Supplementary file 3 — jo4c02176_si_003.zip [file jo4c02176_si_003.zip › FID for Publication/compound 31/31- H NMR/audita.txt]

##TITLE= Audit trail, TopSpin 4.4.0
##JCAMPDX= 5.01
##ORIGIN= Bruker BioSpin GmbH & Co. KG
##OWNER= nmr
$$ /opt/topspin4.1.4/data_server/nmr/20240823-THK-02-140-AC-2024/10/audita.txt
##AUDIT TRAIL=  $$ (NUMBER, WHEN, WHO, WHERE, PROCESS, VERSION, WHAT)
(   1,<2024-08-23T20:57:08.611+0000>,<nmr>,<CZC150CQYR>,<go4>,<TopSpin 4.4.0>,
      <acquisition in progress>)
$$ /opt/nmrdata/iconnmr_data/nmr/20240823-THK-02-140-AC-2024/10/audita.txt
(   2,<2024-08-23T21:01:38.495+0000>,<nmr>,<CZC150CQYR>,<go4>,<TopSpin 4.4.0>,
      <created by zg on 'Avance' (CZC150CQYR) by user 'nmr'
       on data set with UUID '42b948c2-6192-11ef-b47b-0030d62e297b'
       started at 2024-08-23 20:57:08.611 +0000, POWCHK enabled, PULCHK disabled,
       completed at 2024-08-23 21:01:38.494 +0000
       configuration hash MD5:
       C7 F8 24 E9 62 17 4C 7F 60 F5 C7 24 6D C8 CF 24
       double data hash MD5: 64K
       F2 14 D0 B7 01 43 E2 59 78 73 EC 50 E5 E8 FC 8F>)
(   3,<2024-08-23T17:01:27.521-0400>,<nmr>,<CZC150CQYR>,<xwish3>,<TopSpin 4.4.0>,
      <ICON-NMR User ID: nmr
       double data hash MD5: 64K
       F2 14 D0 B7 01 43 E2 59 78 73 EC 50 E5 E8 FC 8F>)
(   4,<2024-08-23T17:01:29.367-0400>,<nmr/nmr>,<CZC150CQYR>,<dirdata>,<TopSpin 4.4.0>,
      <wrpa from 1 10 "20240823-THK-02-140-AC-2024" "/opt/nmrdata/iconnmr_data/nmr"
       double data hash MD5: 64K
       F2 14 D0 B7 01 43 E2 59 78 73 EC 50 E5 E8 FC 8F>)
##END=

$$ hash MD5
$$ 48 BC 8A 4D 01 97 B0 44 14 6A 77 BB 79 01 32 93
