# Supplementary material for: Nontraditional Synthesis of Disaccharides via Acyclic Vinylic Ether Intermediates: Catalytic C–O Cross-Coupling as the Enabling Link
Source: J Org Chem. 2024 Nov 27;89(24):18684–8. doi: 10.1021/acs.joc.4c02176 (PMC11667969; doi:10.1021/acs.joc.4c02176)
Supplement: Supplementary file 3 — jo4c02176_si_003.zip [file jo4c02176_si_003.zip › FID for Publication/compound 31/31- H NMR/shimvalues]

# Fri Aug 23 21:01:38 2024
#$$PROBEIDENTIFIER=Z168571_0014
#$$PROBENAME=CP2.1 TCI 800S4 H&F/C/N-D-05 Z XT
#$$MAGNETID=BZH46'800'70D
#$$CRYOSTATID=D366-54-11306
#$$SHIMID=292722
#
# Active Shim Gradients
#
Z           		18028           
Z2          		1903            
Z3          		-496            
Z4          		-7930           
Z5          		-9383           
Z6          		8933            
Z7          		24758           
Z8          		-1900           
X           		-1240           
XZ          		-237            
XZ2         		1289            
XZ3         		331             
XZ4         		-2348           
XZ5         		-6708           
Y           		4362            
YZ          		-3535           
YZ2         		-5163           
YZ3         		-1175           
YZ4         		-288            
YZ5         		14568           
XY          		-660            
XYZ         		-493            
XYZ2        		1981            
XYZ3        		-1020           
XYZ4        		-6165           
XYZ5        		-112            
(X2-Y2)     		6650            
(X2-Y2)Z    		603             
(X2-Y2)Z2   		722             
(X2-Y2)Z3   		-716            
(X2-Y2)Z4   		-1288           
(X2-Y2)Z5   		1272            
X3          		2907            
X3Z         		-5403           
Y3          		-3299           
Y3Z         		660             
#
# Lock Parameter
#
FIELD		-3730.983
LOCKPHASE		 195.049
LOCKPOWER		 -24.000
LOCKGAIN		 121.933
LOCKDC		 -75.000
LOCKSHIFT		   7.160
LOOPGAIN		  -0.000
LOOPTIME		   0.200
LOOPFILTER		 300.000
#
IEEE64_VERSION_CODE 1
#
# Shim currents 
#
SHIM_SETTING [ 1]     9542.07262351
SHIM_SETTING [ 2]     -246.87314091
SHIM_SETTING [ 3]       30.53077288
SHIM_SETTING [ 4]    -4911.58019551
SHIM_SETTING [ 5]      426.83631673
SHIM_SETTING [ 6]      284.00042558
SHIM_SETTING [ 7]    10462.14932473
SHIM_SETTING [ 8]   -10365.77728660
SHIM_SETTING [ 9]   -14030.26515149
SHIM_SETTING [10]    14772.60029714
SHIM_SETTING [11]        0.00000000
SHIM_SETTING [12]    -3959.05119464
SHIM_SETTING [13]    -2638.27573801
SHIM_SETTING [14]     4030.42965917
SHIM_SETTING [15]    -3524.11217896
SHIM_SETTING [16]     1006.93756377
SHIM_SETTING [17]    -1666.76209446
SHIM_SETTING [18]     2218.64902126
SHIM_SETTING [19]    -9301.23580523
SHIM_SETTING [20]     3729.80378394
SHIM_SETTING [21]     4875.33014457
SHIM_SETTING [22]     3977.32068850
SHIM_SETTING [23]     8712.89008875
SHIM_SETTING [24]     6106.67039423
SHIM_SETTING [25]     2177.17408238
SHIM_SETTING [26]      795.37568598
SHIM_SETTING [27]    -1210.47651182
SHIM_SETTING [28]     -940.33131250
SHIM_SETTING [29]    -6454.23903732
SHIM_SETTING [30]    -3969.73542924
SHIM_SETTING [31]    10720.47909919
SHIM_SETTING [32]    -1858.54238197
SHIM_SETTING [33]    -2586.67939390
SHIM_SETTING [34]      -28.34990370
SHIM_SETTING [35]     4314.57068844
SHIM_SETTING [36]     3794.43029173
SHIM_SETTING [37]    -9699.21663625
SHIM_SETTING [38]    16522.91428383
SHIM_SETTING [39]     5247.88098204
SHIM_SETTING [40]        0.00000000
