# Supplementary material for: Nontraditional Synthesis of Disaccharides via Acyclic Vinylic Ether Intermediates: Catalytic C–O Cross-Coupling as the Enabling Link
Source: J Org Chem. 2024 Nov 27;89(24):18684–8. doi: 10.1021/acs.joc.4c02176 (PMC11667969; doi:10.1021/acs.joc.4c02176)
Supplement: Supplementary file 3 — jo4c02176_si_003.zip [file jo4c02176_si_003.zip › FID for Publication/compound 31/31- H NMR/topshimreport]

New TopShim run:

version = topshim 4.4.0
date = 2024-08-23
time = 16:55:37.098
command = topshim 

FINE SHIMMING

Parameters:

probe = Z168571_0014
solvent = C6D6
shim nucleus = 2H
nucleus optimised for = 1H
o1p (from lock) = 7.16 ppm

Results:


1D Shimming:
Iteration 1: FWHM Before= 7.0 Hz, Target= 0.6 Hz, After= 1.0 Hz
Iteration 2: FWHM Before= 1.0 Hz, Target= 0.5 Hz, After= 0.4 Hz
Iteration 3: FWHM Before= 0.4 Hz, Target= 0.5 Hz, After= 0.5 Hz
Shim succeeded

Lineshape quality factor (1D spectrum, spinning) = 0.587

shim changes: 
Z	+1210
Z2	+105
Z3	-98
Z4	+221
Z5	-103
Z6	+1384

duration = 55 sec
completed successfully
finished Fri Aug 23 16:56:31 2024


========================================================================
