# Supplementary material for: Nontraditional Synthesis of Disaccharides via Acyclic Vinylic Ether Intermediates: Catalytic C–O Cross-Coupling as the Enabling Link
Source: J Org Chem. 2024 Nov 27;89(24):18684–8. doi: 10.1021/acs.joc.4c02176 (PMC11667969; doi:10.1021/acs.joc.4c02176)
Supplement: Supplementary file 3 — jo4c02176_si_003.zip [file jo4c02176_si_003.zip › FID for Publication/compound S25/S25-C NMR/audita.txt]

##TITLE= Audit trail, TOPSPIN		Version 3.2
##JCAMPDX= 5.01
##ORIGIN= Bruker BioSpin GmbH
##OWNER= nmr
$$ /opt/topspin3.2/data_avIII/nmr/20240222-THK-02-87-CC2-f25/2/audita.txt
##AUDIT TRAIL=  $$ (NUMBER, WHEN, WHO, WHERE, PROCESS, VERSION, WHAT)
(   1,<2024-02-22 22:02:48.049 -0500>,<nmr>,<olivia>,<go>,<TOPSPIN 3.2>,
      <created by zg
	started at 2024-02-22 20:05:35.641 -0500,
	POWCHK enabled, PULCHK disabled,
       configuration hash MD5:
       6A 4B AF E8 E8 22 B4 7C D5 9B 80 F6 85 6D 66 04
       data hash MD5: 64K
       B3 1B 35 62 87 E7 25 D9 8D 47 BA 03 9E 36 DA D2>)
(   2,<2024-02-22 22:02:48.859 -0500>,<nmr>,<olivia>,<audit>,<TOPSPIN 3.2>,
      <user comment:
       ICON-NMR User ID: mcdonald
       data hash MD5: 64K
       B3 1B 35 62 87 E7 25 D9 8D 47 BA 03 9E 36 DA D2>)
(   3,<2024-02-22 22:02:49.320 -0500>,<nmr>,<olivia>,<dirdata>,<TOPSPIN 3.2>,
      <wrpa from 1 2 "20240222-THK-02-87-CC2-f25" "/opt/topspin3.2/iconnmr_data/nmr"
       data hash MD5: 64K
       B3 1B 35 62 87 E7 25 D9 8D 47 BA 03 9E 36 DA D2>)
##END=

$$ hash MD5
$$ 1C CD 63 8F 92 EA 59 9F DE 6C D3 3D EF 65 4A 38
