# Supplementary material for: Nontraditional Synthesis of Disaccharides via Acyclic Vinylic Ether Intermediates: Catalytic C–O Cross-Coupling as the Enabling Link
Source: J Org Chem. 2024 Nov 27;89(24):18684–8. doi: 10.1021/acs.joc.4c02176 (PMC11667969; doi:10.1021/acs.joc.4c02176)
Supplement: Supplementary file 3 — jo4c02176_si_003.zip [file jo4c02176_si_003.zip › FID for Publication/compound S25/S25-C NMR/shimvalues]

# Thu Feb 22 22:02:48 2024
#$$PROBEID=8
#$$PROBEINFO=5 mm PABBO BB-1H/D Z-GRD Z824801/0144
#$$PICSINFO=Z824801_0144_08.par
#$$SHIMID=292722
#
# Active Shim Gradients
#
Z           		-1438           
Z2          		-168            
Z3          		569             
Z4          		2177            
Z5          		39              
Z6          		-988            
Z7          		0               
Z8          		0               
X           		1726            
XZ          		3920            
XZ2         		43              
XZ3         		-1073           
XZ4         		520             
XZ5         		-6460           
Y           		1648            
YZ          		1590            
YZ2         		-1994           
YZ3         		1483            
YZ4         		1733            
YZ5         		-8953           
XY          		-473            
XYZ         		-2400           
XYZ2        		1011            
XYZ3        		-2074           
XYZ4        		-5082           
XYZ5        		0               
(X2-Y2)     		4496            
(X2-Y2)Z    		-1895           
(X2-Y2)Z2   		-1012           
(X2-Y2)Z3   		-343            
(X2-Y2)Z4   		4425            
(X2-Y2)Z5   		0               
X3          		-5400           
X3Z         		-433            
Y3          		544             
Y3Z         		298             
#
# Lock Parameter
#
FIELD		-662.887
LOCKPHASE		42.019  
LOCKPOWER		-26.000 
LOCKGAIN		104.129 
LOCKDC		-61.000 
LOCKSHIFT		7.160   
LOOPGAIN		-0.000  
LOOPTIME		0.200   
LOOPFILTER		300.000 
#
IEEE64_VERSION_CODE 1
#
# Shim currents 
#
SHIM_SETTING [1 ]  -648.11892244   
SHIM_SETTING [2 ]  355.90188554    
SHIM_SETTING [3 ]  520.01303131    
SHIM_SETTING [4 ]  -608.86246722   
SHIM_SETTING [5 ]  451.43516588    
SHIM_SETTING [6 ]  452.78349747    
SHIM_SETTING [7 ]  1451.13120189   
SHIM_SETTING [8 ]  781.66396390    
SHIM_SETTING [9 ]  647.25500601    
SHIM_SETTING [10]  204.90157058    
SHIM_SETTING [11]  0.00000000      
SHIM_SETTING [12]  245.79400000    
SHIM_SETTING [13]  842.69500000    
SHIM_SETTING [14]  -2409.03600000  
SHIM_SETTING [15]  2624.78500000   
SHIM_SETTING [16]  1210.09500000   
SHIM_SETTING [17]  2686.15400000   
SHIM_SETTING [18]  -329.16800000   
SHIM_SETTING [19]  -5319.87000000  
SHIM_SETTING [20]  7728.41000000   
SHIM_SETTING [21]  1802.75900000   
SHIM_SETTING [22]  6098.88500000   
SHIM_SETTING [23]  -308.08200000   
SHIM_SETTING [24]  1930.13500000   
SHIM_SETTING [25]  4441.63700000   
SHIM_SETTING [26]  5973.93800000   
SHIM_SETTING [27]  -2828.88400000  
SHIM_SETTING [28]  371.22100000    
SHIM_SETTING [29]  -6717.15000000  
SHIM_SETTING [30]  -1496.04600000  
SHIM_SETTING [31]  -1518.81000000  
SHIM_SETTING [32]  724.84100000    
SHIM_SETTING [33]  -5585.74600000  
SHIM_SETTING [34]  2278.96900000   
SHIM_SETTING [35]  3488.03500000   
SHIM_SETTING [36]  4249.04900000   
SHIM_SETTING [37]  10343.97500000  
SHIM_SETTING [38]  -4903.35800000  
SHIM_SETTING [39]  3924.33000000   
SHIM_SETTING [40]  0.00000000      
