# Supplementary material for: Nontraditional Synthesis of Disaccharides via Acyclic Vinylic Ether Intermediates: Catalytic C–O Cross-Coupling as the Enabling Link
Source: J Org Chem. 2024 Nov 27;89(24):18684–8. doi: 10.1021/acs.joc.4c02176 (PMC11667969; doi:10.1021/acs.joc.4c02176)
Supplement: Supplementary file 3 — jo4c02176_si_003.zip [file jo4c02176_si_003.zip › FID for Publication/compound E-22/E22-C NMR/audita.txt]

##TITLE= Audit trail, TOPSPIN		Version 3.2
##JCAMPDX= 5.01
##ORIGIN= Bruker BioSpin GmbH
##OWNER= nmr
$$ /opt/topspin3.2/data_avIII/nmr/20240212-THK-02-67-CC2-f13-19/2/audita.txt
##AUDIT TRAIL=  $$ (NUMBER, WHEN, WHO, WHERE, PROCESS, VERSION, WHAT)
(   1,<2024-02-12 22:05:58.454 -0500>,<nmr>,<olivia>,<go>,<TOPSPIN 3.2>,
      <created by zg
	started at 2024-02-12 20:08:46.051 -0500,
	POWCHK enabled, PULCHK disabled,
       configuration hash MD5:
       6A 4B AF E8 E8 22 B4 7C D5 9B 80 F6 85 6D 66 04
       data hash MD5: 64K
       B8 E9 A6 89 21 82 73 30 9C 2A 35 D0 97 45 E9 DC>)
(   2,<2024-02-12 22:05:59.269 -0500>,<nmr>,<olivia>,<audit>,<TOPSPIN 3.2>,
      <user comment:
       ICON-NMR User ID: mcdonald
       data hash MD5: 64K
       B8 E9 A6 89 21 82 73 30 9C 2A 35 D0 97 45 E9 DC>)
(   3,<2024-02-12 22:05:59.739 -0500>,<nmr>,<olivia>,<dirdata>,<TOPSPIN 3.2>,
      <wrpa from 1 2 "20240212-THK-02-67-CC2-f13-19" "/opt/topspin3.2/iconnmr_data/nmr"
       data hash MD5: 64K
       B8 E9 A6 89 21 82 73 30 9C 2A 35 D0 97 45 E9 DC>)
##END=

$$ hash MD5
$$ AB C9 0F B0 53 74 7C B8 C5 B5 DB FD E5 7C 18 7B
