# Supplementary material for: Nontraditional Synthesis of Disaccharides via Acyclic Vinylic Ether Intermediates: Catalytic C–O Cross-Coupling as the Enabling Link
Source: J Org Chem. 2024 Nov 27;89(24):18684–8. doi: 10.1021/acs.joc.4c02176 (PMC11667969; doi:10.1021/acs.joc.4c02176)
Supplement: Supplementary file 3 — jo4c02176_si_003.zip [file jo4c02176_si_003.zip › FID for Publication/compound E-22/E22-H NMR/audita.txt]

##TITLE= Audit trail, TOPSPIN		Version 3.2
##JCAMPDX= 5.01
##ORIGIN= Bruker BioSpin GmbH
##OWNER= nmr
$$ /opt/topspin3.2/data_avIII/nmr/20240212-THK-02-67-CC2-f13-19/1/audita.txt
##AUDIT TRAIL=  $$ (NUMBER, WHEN, WHO, WHERE, PROCESS, VERSION, WHAT)
(   1,<2024-02-12 12:21:57.905 -0500>,<nmr>,<olivia>,<go>,<TOPSPIN 3.2>,
      <created by zg
	started at 2024-02-12 12:20:24.405 -0500,
	POWCHK enabled, PULCHK disabled,
       configuration hash MD5:
       6A 4B AF E8 E8 22 B4 7C D5 9B 80 F6 85 6D 66 04
       data hash MD5: 64K
       AB E2 14 33 07 5F 6C 80 59 B9 86 E0 2A 31 A7 1A>)
(   2,<2024-02-12 12:21:58.803 -0500>,<nmr>,<olivia>,<audit>,<TOPSPIN 3.2>,
      <user comment:
       ICON-NMR User ID: mcdonald
       data hash MD5: 64K
       AB E2 14 33 07 5F 6C 80 59 B9 86 E0 2A 31 A7 1A>)
(   3,<2024-02-12 12:21:59.262 -0500>,<nmr>,<olivia>,<dirdata>,<TOPSPIN 3.2>,
      <wrpa from 1 1 "20240212-THK-02-67-CC2-f13-19" "/opt/topspin3.2/iconnmr_data/nmr"
       data hash MD5: 64K
       AB E2 14 33 07 5F 6C 80 59 B9 86 E0 2A 31 A7 1A>)
##END=

$$ hash MD5
$$ AE 95 F5 4F D0 97 C2 6A 32 63 E2 87 C1 5B 9A 7E
