# Supplementary material for: Nontraditional Synthesis of Disaccharides via Acyclic Vinylic Ether Intermediates: Catalytic C–O Cross-Coupling as the Enabling Link
Source: J Org Chem. 2024 Nov 27;89(24):18684–8. doi: 10.1021/acs.joc.4c02176 (PMC11667969; doi:10.1021/acs.joc.4c02176)
Supplement: Supplementary file 3 — jo4c02176_si_003.zip [file jo4c02176_si_003.zip › FID for Publication/compound E-25/E25-C NMR/audita.txt]

##TITLE= Audit trail, TopSpin 4.1.1
##JCAMPDX= 5.01
##ORIGIN= Bruker BioSpin GmbH
##OWNER= nmr
$$ /opt/topspin4.0.7/data_server2/nmr/20230804-THK-02-111-f16-46/11/audita.txt
##AUDIT TRAIL=  $$ (NUMBER, WHEN, WHO, WHERE, PROCESS, VERSION, WHAT)
(   1,<2023-08-05 00:04:17.507 +0000>,<nmr>,<CZC919C5BF>,<go4>,<TopSpin 4.1.1>,
      <acquisition in progress>)
$$ /opt/topspin4.1.1/iconnmr_data/nmr/20230804-THK-02-111-f16-46/11/audita.txt
(   2,<2023-08-05 03:06:53.261 +0000>,<nmr>,<CZC919C5BF>,<go4>,<TopSpin 4.1.1>,
      <created by zg on 'Avance' (CZC919C5BF) by user 'nmr'
       on data set with UUID '9eb23d3a-3323-11ee-b4ce-0013952aa0f6'
       started at 2023-08-05 00:04:17.519 +0000, POWCHK enabled, PULCHK disabled,
       completed at 2023-08-05 03:06:53.258 +0000
       configuration hash MD5:
       06 61 AF 77 B4 23 85 6E F2 CC 58 E9 7B F4 07 17
       double data hash MD5: 71428
       CC C3 D8 BB 2A E8 89 A9 E7 87 9A 1D 8B 37 7C 21>)
(   3,<2023-08-04 23:06:35.892 -0400>,<nmr>,<CZC919C5BF>,<xwish3>,<TopSpin 4.1.1>,
      <ICON-NMR User ID: mcdonald
       double data hash MD5: 71428
       CC C3 D8 BB 2A E8 89 A9 E7 87 9A 1D 8B 37 7C 21>)
(   4,<2023-08-04 23:06:36.016 -0400>,<nmr>,<CZC919C5BF>,<dirdata>,<TopSpin 4.1.1>,
      <wrpa from 1 11 "20230804-THK-02-111-f16-46" "/opt/topspin4.1.1/iconnmr_data/nmr"
       double data hash MD5: 71428
       CC C3 D8 BB 2A E8 89 A9 E7 87 9A 1D 8B 37 7C 21>)
##END=

$$ hash MD5
$$ 7C 5E 4B 00 92 60 F6 92 48 6D 07 77 46 D7 EA 8E
