# Supplementary material for: Nontraditional Synthesis of Disaccharides via Acyclic Vinylic Ether Intermediates: Catalytic C–O Cross-Coupling as the Enabling Link
Source: J Org Chem. 2024 Nov 27;89(24):18684–8. doi: 10.1021/acs.joc.4c02176 (PMC11667969; doi:10.1021/acs.joc.4c02176)
Supplement: Supplementary file 3 — jo4c02176_si_003.zip [file jo4c02176_si_003.zip › FID for Publication/compound E-25/E25-C NMR/topshimreport]

New TopShim run:

version = topshim 2.0.0
date = 2023-08-04
time = 20:03:21.628
command = topshim 

1D SHIMMING

Parameters:

maximum order = 5
probe = Z163739_0103
solvent = C6D6
shim nucleus = 2H
nucleus optimised for = 13C
o1p (from lock) = 7.16 ppm
optimisation parameters = ls
linewidth 1H = 0.10 Hz
envelope shape / strictness = 2.00 / 200

Results:

initial B0 stdDev = 3.80 Hz
sample size = 2.97 cm, position = 0.00 cm
final B0 stdDev = 0.35 Hz > improvement = 11.0
envelope width = 0.71 Hz
shim changes: 
Z	+9
Z2	+54
Z3	+70
Z4	+286
Z5	-167

duration = 36 sec
completed successfully
finished Fri Aug  4 20:03:55 2023


========================================================================
