# Supplementary material for: Nontraditional Synthesis of Disaccharides via Acyclic Vinylic Ether Intermediates: Catalytic C–O Cross-Coupling as the Enabling Link
Source: J Org Chem. 2024 Nov 27;89(24):18684–8. doi: 10.1021/acs.joc.4c02176 (PMC11667969; doi:10.1021/acs.joc.4c02176)
Supplement: Supplementary file 3 — jo4c02176_si_003.zip [file jo4c02176_si_003.zip › FID for Publication/compound E-25/E25-H NMR/shimvalues]

# Fri Aug  4 16:54:57 2023
#$$PROBEIDENTIFIER=Z163739_0103
#$$PROBENAME=PI HR-400-S1-BBF/H/D-5.0-Z SP
#$$SHIMID=292722
#
# Active Shim Gradients
#
Z           		11166           
Z2          		-1111           
Z3          		-3160           
Z4          		1712            
Z5          		2588            
Z6          		4129            
Z7          		20697           
Z8          		17044           
X           		-724            
XZ          		-814            
XZ2         		-1889           
XZ3         		1719            
XZ4         		2600            
XZ5         		6092            
Y           		3424            
YZ          		-724            
YZ2         		1518            
YZ3         		1034            
YZ4         		1411            
YZ5         		10705           
XY          		-15895          
XYZ         		420             
XYZ2        		3352            
XYZ3        		1375            
XYZ4        		-6024           
XYZ5        		0               
(X2-Y2)     		3474            
(X2-Y2)Z    		-447            
(X2-Y2)Z2   		329             
(X2-Y2)Z3   		1530            
(X2-Y2)Z4   		-4343           
(X2-Y2)Z5   		0               
X3          		-9541           
X3Z         		153             
Y3          		-2900           
Y3Z         		122             
#
# Lock Parameter
#
FIELD		5997.140
LOCKPHASE		 113.400
LOCKPOWER		 -24.000
LOCKGAIN		 108.755
LOCKDC		 -75.000
LOCKSHIFT		   7.160
LOOPGAIN		  -0.000
LOOPTIME		   0.200
LOOPFILTER		 300.000
#
IEEE64_VERSION_CODE 1
#
# Shim currents 
#
SHIM_SETTING [ 1]     7766.11081126
SHIM_SETTING [ 2]    -9850.97366830
SHIM_SETTING [ 3]   -12390.43970614
SHIM_SETTING [ 4]    11768.56086371
SHIM_SETTING [ 5]    -6578.85124770
SHIM_SETTING [ 6]    -6393.12969954
SHIM_SETTING [ 7]    42069.06448378
SHIM_SETTING [ 8]      421.85532365
SHIM_SETTING [ 9]     7274.85176097
SHIM_SETTING [10]    -1690.98050831
SHIM_SETTING [11]        0.00000000
SHIM_SETTING [12]    -3022.30100000
SHIM_SETTING [13]    -2778.38100000
SHIM_SETTING [14]    -4701.93000000
SHIM_SETTING [15]     1892.85400000
SHIM_SETTING [16]    -3817.51200000
SHIM_SETTING [17]    -2851.81700000
SHIM_SETTING [18]    -1355.92000000
SHIM_SETTING [19]     9395.98500000
SHIM_SETTING [20]    -4930.06800000
SHIM_SETTING [21]     1243.98200000
SHIM_SETTING [22]     -122.85000000
SHIM_SETTING [23]     6292.84000000
SHIM_SETTING [24]     8857.50700000
SHIM_SETTING [25]     -423.24600000
SHIM_SETTING [26]    -3283.57100000
SHIM_SETTING [27]    -4553.28500000
SHIM_SETTING [28]     9395.64200000
SHIM_SETTING [29]    -9957.48900000
SHIM_SETTING [30]   -12895.95300000
SHIM_SETTING [31]     2043.21500000
SHIM_SETTING [32]     1542.00000000
SHIM_SETTING [33]    -8290.54900000
SHIM_SETTING [34]   -11163.25000000
SHIM_SETTING [35]   -12899.32100000
SHIM_SETTING [36]   -11753.00600000
SHIM_SETTING [37]    -9062.10700000
SHIM_SETTING [38]    13553.05000000
SHIM_SETTING [39]       20.87400000
SHIM_SETTING [40]        0.00000000
