# Supplementary material for: Nontraditional Synthesis of Disaccharides via Acyclic Vinylic Ether Intermediates: Catalytic C–O Cross-Coupling as the Enabling Link
Source: J Org Chem. 2024 Nov 27;89(24):18684–8. doi: 10.1021/acs.joc.4c02176 (PMC11667969; doi:10.1021/acs.joc.4c02176)
Supplement: Supplementary file 3 — jo4c02176_si_003.zip [file jo4c02176_si_003.zip › FID for Publication/compound E-24/E24-C NMR/shimvalues]

# Wed Feb  7 03:15:07 2024
#$$PROBEID=8
#$$PROBEINFO=5 mm PABBO BB-1H/D Z-GRD Z824801/0144
#$$PICSINFO=Z824801_0144_08.par
#$$SHIMID=292722
#
# Active Shim Gradients
#
Z           		-1545           
Z2          		-150            
Z3          		604             
Z4          		1633            
Z5          		-541            
Z6          		1               
Z7          		0               
Z8          		0               
X           		1745            
XZ          		3960            
XZ2         		-13             
XZ3         		-1445           
XZ4         		1137            
XZ5         		-6460           
Y           		1654            
YZ          		1637            
YZ2         		-1930           
YZ3         		1315            
YZ4         		1105            
YZ5         		-8953           
XY          		-519            
XYZ         		-2401           
XYZ2        		1040            
XYZ3        		-2074           
XYZ4        		-5082           
XYZ5        		0               
(X2-Y2)     		4438            
(X2-Y2)Z    		-1908           
(X2-Y2)Z2   		-1359           
(X2-Y2)Z3   		-343            
(X2-Y2)Z4   		4425            
(X2-Y2)Z5   		0               
X3          		-5317           
X3Z         		-433            
Y3          		596             
Y3Z         		298             
#
# Lock Parameter
#
FIELD		-660.267
LOCKPHASE		42.087  
LOCKPOWER		-26.000 
LOCKGAIN		105.489 
LOCKDC		-61.000 
LOCKSHIFT		7.160   
LOOPGAIN		-0.000  
LOOPTIME		0.200   
LOOPFILTER		300.000 
#
IEEE64_VERSION_CODE 1
#
# Shim currents 
#
SHIM_SETTING [1 ]  -714.09594176   
SHIM_SETTING [2 ]  85.20118658     
SHIM_SETTING [3 ]  45.36209758     
SHIM_SETTING [4 ]  -1183.80512605  
SHIM_SETTING [5 ]  -90.89522861    
SHIM_SETTING [6 ]  1078.30420520   
SHIM_SETTING [7 ]  1498.08632196   
SHIM_SETTING [8 ]  1640.95205247   
SHIM_SETTING [9 ]  595.98168016    
SHIM_SETTING [10]  518.79375750    
SHIM_SETTING [11]  0.00000000      
SHIM_SETTING [12]  297.99900000    
SHIM_SETTING [13]  894.90000000    
SHIM_SETTING [14]  -2368.78200000  
SHIM_SETTING [15]  2666.10500000   
SHIM_SETTING [16]  1842.49000000   
SHIM_SETTING [17]  2515.44200000   
SHIM_SETTING [18]  -1282.07600000  
SHIM_SETTING [19]  -5074.77500000  
SHIM_SETTING [20]  8484.50400000   
SHIM_SETTING [21]  1404.21500000   
SHIM_SETTING [22]  5727.16800000   
SHIM_SETTING [23]  -120.83700000   
SHIM_SETTING [24]  2136.29000000   
SHIM_SETTING [25]  4506.47900000   
SHIM_SETTING [26]  6044.77600000   
SHIM_SETTING [27]  -2788.63000000  
SHIM_SETTING [28]  -46.10200000    
SHIM_SETTING [29]  -6743.12300000  
SHIM_SETTING [30]  -1521.76100000  
SHIM_SETTING [31]  -735.78600000   
SHIM_SETTING [32]  517.76800000    
SHIM_SETTING [33]  -5587.34500000  
SHIM_SETTING [34]  2278.52400000   
SHIM_SETTING [35]  3419.60800000   
SHIM_SETTING [36]  4181.43600000   
SHIM_SETTING [37]  9953.72300000   
SHIM_SETTING [38]  -5514.38400000  
SHIM_SETTING [39]  4326.84200000   
SHIM_SETTING [40]  0.00000000      
