# Supplementary material for: Nontraditional Synthesis of Disaccharides via Acyclic Vinylic Ether Intermediates: Catalytic C–O Cross-Coupling as the Enabling Link
Source: J Org Chem. 2024 Nov 27;89(24):18684–8. doi: 10.1021/acs.joc.4c02176 (PMC11667969; doi:10.1021/acs.joc.4c02176)
Supplement: Supplementary file 3 — jo4c02176_si_003.zip [file jo4c02176_si_003.zip › FID for Publication/compound E-24/E24-H NMR/audita.txt]

##TITLE= Audit trail, TopSpin 4.3.0
##JCAMPDX= 5.01
##ORIGIN= Bruker BioSpin GmbH
##OWNER= nmr
$$ /opt/topspin4.1.4/data_server/nmr/20240216-THK-02-70-f10-19/12/audita.txt
##AUDIT TRAIL=  $$ (NUMBER, WHEN, WHO, WHERE, PROCESS, VERSION, WHAT)
(   1,<2024-02-16T14:51:08.685+0000>,<nmr>,<CZC150CQYR>,<go4>,<TopSpin 4.3.0>,
      <acquisition in progress>)
$$ /opt/nmrdata/iconnmr_data/nmr/20240216-THK-02-70-f10-19/12/audita.txt
(   2,<2024-02-16T14:52:20.942+0000>,<nmr>,<CZC150CQYR>,<go4>,<TopSpin 4.3.0>,
      <created by zg on 'Avance' (CZC150CQYR) by user 'nmr'
       on data set with UUID 'd1929db6-ccda-11ee-8fde-0030d62e297b'
       started at 2024-02-16 14:51:08.685 +0000, POWCHK enabled, PULCHK disabled,
       completed at 2024-02-16 14:52:20.941 +0000
       configuration hash MD5:
       E8 D7 C1 05 52 12 D4 CF 2B AF 2D 5B AC C3 F4 04
       double data hash MD5: 64K
       11 82 A4 3B C3 57 E7 91 5F DA 2E EB 65 EA DA 4D>)
(   3,<2024-02-16T09:51:26.723-0500>,<nmr>,<CZC150CQYR>,<xwish3>,<TopSpin 4.3.0>,
      <ICON-NMR User ID: nmr
       double data hash MD5: 64K
       11 82 A4 3B C3 57 E7 91 5F DA 2E EB 65 EA DA 4D>)
(   4,<2024-02-16T09:51:38.891-0500>,<nmr/nmr>,<CZC150CQYR>,<dirdata>,<TopSpin 4.3.0>,
      <wrpa from 1 12 "20240216-THK-02-70-f10-19" "/opt/nmrdata/iconnmr_data/nmr"
       double data hash MD5: 64K
       11 82 A4 3B C3 57 E7 91 5F DA 2E EB 65 EA DA 4D>)
##END=

$$ hash MD5
$$ 9C 57 9B C1 C6 BC 72 E1 69 3D E5 80 7C 26 11 54
