# Supplementary material for: Nontraditional Synthesis of Disaccharides via Acyclic Vinylic Ether Intermediates: Catalytic C–O Cross-Coupling as the Enabling Link
Source: J Org Chem. 2024 Nov 27;89(24):18684–8. doi: 10.1021/acs.joc.4c02176 (PMC11667969; doi:10.1021/acs.joc.4c02176)
Supplement: Supplementary file 3 — jo4c02176_si_003.zip [file jo4c02176_si_003.zip › FID for Publication/compound E-24/E24-H NMR/shimvalues]

# Fri Feb 16 14:52:20 2024
#$$PROBEIDENTIFIER=Z168571_0014
#$$PROBENAME=CP2.1 TCI 800S4 H&F/C/N-D-05 Z XT
#$$SHIMID=292722
#
# Active Shim Gradients
#
Z           		16592           
Z2          		1937            
Z3          		-408            
Z4          		-7815           
Z5          		-8311           
Z6          		7775            
Z7          		24758           
Z8          		-1900           
X           		-1294           
XZ          		-166            
XZ2         		1324            
XZ3         		323             
XZ4         		-2244           
XZ5         		-7109           
Y           		4305            
YZ          		-3408           
YZ2         		-5177           
YZ3         		-1470           
YZ4         		38              
YZ5         		15713           
XY          		-519            
XYZ         		-420            
XYZ2        		1228            
XYZ3        		-1063           
XYZ4        		-4053           
XYZ5        		-188            
(X2-Y2)     		6604            
(X2-Y2)Z    		700             
(X2-Y2)Z2   		133             
(X2-Y2)Z3   		-987            
(X2-Y2)Z4   		801             
(X2-Y2)Z5   		1982            
X3          		2634            
X3Z         		-5906           
Y3          		-3259           
Y3Z         		341             
#
# Lock Parameter
#
FIELD		-2177.218
LOCKPHASE		 195.500
LOCKPOWER		 -24.000
LOCKGAIN		 107.865
LOCKDC		 -75.000
LOCKSHIFT		   7.160
LOOPGAIN		  -0.000
LOOPTIME		   0.200
LOOPFILTER		 300.000
#
IEEE64_VERSION_CODE 1
#
# Shim currents 
#
SHIM_SETTING [ 1]     8745.64721459
SHIM_SETTING [ 2]       32.04993402
SHIM_SETTING [ 3]      234.80641041
SHIM_SETTING [ 4]    -3868.61009920
SHIM_SETTING [ 5]      391.13177664
SHIM_SETTING [ 6]      -89.86396871
SHIM_SETTING [ 7]    10611.68812970
SHIM_SETTING [ 8]   -12569.86165346
SHIM_SETTING [ 9]   -15559.39713700
SHIM_SETTING [10]    15639.56522122
SHIM_SETTING [11]        0.00000000
SHIM_SETTING [12]    -3600.42500000
SHIM_SETTING [13]    -2918.50100000
SHIM_SETTING [14]     4142.00800039
SHIM_SETTING [15]    -3551.27700203
SHIM_SETTING [16]     1132.68600116
SHIM_SETTING [17]    -1895.43400067
SHIM_SETTING [18]     2085.78999860
SHIM_SETTING [19]    -9652.67199964
SHIM_SETTING [20]     4167.62200026
SHIM_SETTING [21]     5332.12900184
SHIM_SETTING [22]     4221.26400224
SHIM_SETTING [23]     7487.20899948
SHIM_SETTING [24]     3924.47799997
SHIM_SETTING [25]     4276.52900097
SHIM_SETTING [26]     1973.74500195
SHIM_SETTING [27]    -1586.84900015
SHIM_SETTING [28]     -549.72499786
SHIM_SETTING [29]    -4785.71399897
SHIM_SETTING [30]    -2095.40199938
SHIM_SETTING [31]    10957.69900037
SHIM_SETTING [32]    -1983.01800318
SHIM_SETTING [33]    -2249.68000010
SHIM_SETTING [34]      271.56800039
SHIM_SETTING [35]     2946.90999962
SHIM_SETTING [36]     2321.16199984
SHIM_SETTING [37]   -10430.09200025
SHIM_SETTING [38]    17709.84900066
SHIM_SETTING [39]     4261.49500204
SHIM_SETTING [40]        0.00000000
