# Supplementary material for: Nontraditional Synthesis of Disaccharides via Acyclic Vinylic Ether Intermediates: Catalytic C–O Cross-Coupling as the Enabling Link
Source: J Org Chem. 2024 Nov 27;89(24):18684–8. doi: 10.1021/acs.joc.4c02176 (PMC11667969; doi:10.1021/acs.joc.4c02176)
Supplement: Supplementary file 3 — jo4c02176_si_003.zip [file jo4c02176_si_003.zip › FID for Publication/compound E-23/E23-C NMR/audita.txt]

##TITLE= Audit trail, TOPSPIN		Version 3.2
##JCAMPDX= 5.01
##ORIGIN= Bruker BioSpin GmbH
##OWNER= nmr
$$ /opt/topspin3.2/data_avIII/nmr/20230804-THK-02-109-f8-27/2/audita.txt
##AUDIT TRAIL=  $$ (NUMBER, WHEN, WHO, WHERE, PROCESS, VERSION, WHAT)
(   1,<2023-08-04 22:03:45.712 -0400>,<nmr>,<olivia>,<go>,<TOPSPIN 3.2>,
      <created by zg
	started at 2023-08-04 21:05:01.782 -0400,
	POWCHK enabled, PULCHK disabled,
       configuration hash MD5:
       6A 4B AF E8 E8 22 B4 7C D5 9B 80 F6 85 6D 66 04
       data hash MD5: 64K
       91 54 79 04 63 FE DA C6 E5 1C 6B 32 50 75 6E 8C>)
(   2,<2023-08-04 22:03:46.440 -0400>,<nmr>,<olivia>,<audit>,<TOPSPIN 3.2>,
      <user comment:
       ICON-NMR User ID: mcdonald
       data hash MD5: 64K
       91 54 79 04 63 FE DA C6 E5 1C 6B 32 50 75 6E 8C>)
(   3,<2023-08-04 22:03:46.912 -0400>,<nmr>,<olivia>,<dirdata>,<TOPSPIN 3.2>,
      <wrpa from 1 2 "20230804-THK-02-109-f8-27" "/opt/topspin3.2/iconnmr_data/nmr"
       data hash MD5: 64K
       91 54 79 04 63 FE DA C6 E5 1C 6B 32 50 75 6E 8C>)
##END=

$$ hash MD5
$$ D3 4B 17 B4 50 A1 0D 73 BB FE C9 77 70 F1 7B AA
